# Supplementary material for: Thriving under Salinity: Growth, Ecophysiology and Proteomic Insights into the Tolerance Mechanisms of Obligate Halophyte Suaeda fruticosa
Source: Plants (Basel). 2024 May 31;13(11):1529. doi: 10.3390/plants13111529 (PMC11174735; doi:10.3390/plants13111529)
Supplement: Supplementary file 1 [file plants-13-01529-s001.zip]

Archive with 1 entries (1 files):
- plants-3020385-supplementary.pdf
